# Supplementary material for: Nutritional Models of Experimentally-Induced Subacute Ruminal Acidosis (SARA) Differ in Their Impact on Rumen and Hindgut Bacterial Communities in Dairy Cows
Source: Front Microbiol. 2017 Jan 25;7:2128. doi: 10.3389/fmicb.2016.02128 (PMC5265141; doi:10.3389/fmicb.2016.02128)
Supplement: Supplementary file 3 [file DataSheet1.zip]

Archive with 7 entries (6 files):
- ShucongR_F_C_fasfasta-selection.fa
- __MACOSX/
- __MACOSX/._ShucongR_F_C_fasfasta-selection.fa
- ShucongR_F_C_fasta-selection.tar
- __MACOSX/._ShucongR_F_C_fasta-selection.tar
- Treatment and sample information.xlsx
- __MACOSX/._Treatment and sample information.xlsx
