# Supplementary material for: Nutritional Models of Experimentally-Induced Subacute Ruminal Acidosis (SARA) Differ in Their Impact on Rumen and Hindgut Bacterial Communities in Dairy Cows
Source: Front Microbiol. 2017 Jan 25;7:2128. doi: 10.3389/fmicb.2016.02128 (PMC5265141; doi:10.3389/fmicb.2016.02128)
Supplement: Supplementary file 3 [file DataSheet1.zip › Treatment and sample information.xlsx]

## Sheet: Experiment_design
2D09 Caecal cannulated cow SARA experiment
Experiment desgign, Latin rectangle design
Code	Cow	Diet in Period1	Diet in Period2	Diet in Period3
1	Poppy	GBSC	APSC	Control
2	Mia	Control	GBSC	APSC
3	Hope	GBSC	APSC	Control
4	Gilly	APSC	Control	GBSC
5	Pepsi	APSC	Control	GBSC
6	Unity	Control	GBSC	APSC
Timeline
Period	Week	Date	Treatment
1	1	Sept. 21--- Sept. 27	Control diet, adaption
	2	Sept. 28 ---Oct. 4	Control diet, adaption
	3	Oct. 5 ---Oct. 11	Control diet, baseline sample collection
	4	Oct. 12 ---Oct. 18	SARA challenge, sample collection
2	5	Oct. 19 ---Oct. 25	Control diet, adaption
	6	Oct. 26 ---Nov. 1	Control diet, adaption
	7	Nov. 1 ---Nov. 8	Control diet, baseline sample collection
	8	Nov. 9 ---Nov. 15	SARA challenge, sample collection
3	9	Nov. 16 ---Nov. 22	Control diet, adaption
	10	Nov. 22 ---Nov. 29	Control diet, adaption
	11	Nov. 30 ---Dec. 6	Control diet, baseline sample collection
	12	Dec. 7 ---Dec. 11	SARA challenge, sample collection
DNA extraction
Week	Cow	Day	Time	Compartment	Missed Caecal Sample	Total amount
4, 8, 12	all 6	Tuesday, Thurday	PM	3 (rumen, cecum, Feces)	8	100
Real time PCR and Pyrosequencing (pool samples collected from Tuesday and Thursday of each cow)
Rumen	Cecum	Feces				Total amount
18	18*	18				54
* Although we missed 8 caecal samples, we still got at least one caecal sample for every cow in each sampling week. Therefore, we have all 18 caecal samples

## Sheet: sample_list
sample_ID	cow	site	week	period	treatment	combined
01	1Poppy	Rumen	wk4	1	GBSC	01PopRumenwk41GP
02	2Mia	Rumen	wk4	1	Control	02MiaRumenwk41CK
03	3Hope	Rumen	wk4	1	GBSC	03HopRumenwk41GP
04	4Gilly	Rumen	wk4	1	APSC	04GilRumenwk41AP
05	5Pepsi	Rumen	wk4	1	APSC	05PepRumenwk41AP
06	6Unity	Rumen	wk4	1	Control	06UniRumenwk41CK
07	1Poppy	Rumen	wk8	2	APSC	07PopRumenwk82AP
08	2Mia	Rumen	wk8	2	GBSC	08MiaRumenwk82GP
09	3Hope	Rumen	wk8	2	APSC	09HopRumenwk82AP
10	4Gilly	Rumen	wk8	2	Control	10GilRumenwk82CK
11	5Pepsi	Rumen	wk8	2	Control	11PepRumenwk82CK
12	6Unity	Rumen	wk8	2	GBSC	12UniRumenwk82GP
13	1Poppy	Rumen	wk12	3	Control	13PopRumenwk123CK
14	2Mia	Rumen	wk12	3	APSC	14MiaRumenwk123AP
15	3Hope	Rumen	wk12	3	Control	15HopRumenwk123CK
16	4Gilly	Rumen	wk12	3	GBSC	16GilRumenwk123GP
17	5Pepsi	Rumen	wk12	3	GBSC	17PepRumenwk123GP
18	6Unity	Rumen	wk12	3	APSC	18UniRumenwk123AP
19	1Poppy	Cecal	wk4	1	GBSC	19PopCecalwk41GP
20	2Mia	Cecal	wk4	1	Control	20MiaCecalwk41CK
21	3Hope	Cecal	wk4	1	GBSC	21HopCecalwk41GP
22	4Gilly	Cecal	wk4	1	APSC	22GilCecalwk41AP
23	5Pepsi	Cecal	wk4	1	APSC	23PepCecalwk41AP
24	6Unity	Cecal	wk4	1	Control	24UniCecalwk41CK
25	1Poppy	Cecal	wk8	2	APSC	25PopCecalwk82AP
26	2Mia	Cecal	wk8	2	GBSC	26MiaCecalwk82GP
27	3Hope	Cecal	wk8	2	APSC	27HopCecalwk82AP
28	4Gilly	Cecal	wk8	2	Control	28GilCecalwk82CK
29	5Pepsi	Cecal	wk8	2	Control	29PepCecalwk82CK
30	6Unity	Cecal	wk8	2	GBSC	30UniCecalwk82GP
31	1Poppy	Cecal	wk12	3	Control	31PopCecalwk123CK
32	2Mia	Cecal	wk12	3	APSC	32MiaCecalwk123AP
33	3Hope	Cecal	wk12	3	Control	33HopCecalwk123CK
34	4Gilly	Cecal	wk12	3	GBSC	34GilCecalwk123GP
35	5Pepsi	Cecal	wk12	3	GBSC	35PepCecalwk123GP
36	6Unity	Cecal	wk12	3	APSC	36UniCecalwk123AP
37	1Poppy	Fecal	wk4	1	GBSC	37PopFecalwk41GP
38	2Mia	Fecal	wk4	1	Control	38MiaFecalwk41CK
39	3Hope	Fecal	wk4	1	GBSC	39HopFecalwk41GP
40	4Gilly	Fecal	wk4	1	APSC	40GilFecalwk41AP
41	5Pepsi	Fecal	wk4	1	APSC	41PepFecalwk41AP
42	6Unity	Fecal	wk4	1	Control	42UniFecalwk41CK
43	1Poppy	Fecal	wk8	2	APSC	43PopFecalwk82AP
44	2Mia	Fecal	wk8	2	GBSC	44MiaFecalwk82GP
45	3Hope	Fecal	wk8	2	APSC	45HopFecalwk82AP
46	4Gilly	Fecal	wk8	2	Control	46GilFecalwk82CK
47	5Pepsi	Fecal	wk8	2	Control	47PepFecalwk82CK
48	6Unity	Fecal	wk8	2	GBSC	48UniFecalwk82GP
49	1Poppy	Fecal	wk12	3	Control	49PopFecalwk123CK
50	2Mia	Fecal	wk12	3	APSC	50MiaFecalwk123AP
51	3Hope	Fecal	wk12	3	Control	51HopFecalwk123CK
52	4Gilly	Fecal	wk12	3	GBSC	52GilFecalwk123GP
53	5Pepsi	Fecal	wk12	3	GBSC	53PepFecalwk123GP
54	6Unity	Fecal	wk12	3	APSC	54UniFecalwk123AP
Sample list
Label	Description
R1-R18	Rumen samples
C19-C36	Cecum samples
F37-F54	Fecal samples
